# Supplementary material for: Mechanistic model for human brain metabolism and its connection to the neurovascular coupling
Source: PLoS Comput Biol. 2022 Dec 22;18(12):e1010798. doi: 10.1371/journal.pcbi.1010798 (PMC9822108; doi:10.1371/journal.pcbi.1010798)
Supplement: S1 Supporting Information — To ensure compatibility please ensure that all the requirements described in the provided read me file are fulfilled. (ZIP) [file pcbi.1010798.s007.zip]

Archive with 33 entries (33 files):
- Matlab Files/Data/bednarikData.mat
- Matlab Files/Data/CalcSEdoneDoubleData.mat
- Matlab Files/Data/CalcSEdoneSingleData.mat
- Matlab Files/Data/fastfMRI_BOLDdata.mat
- Matlab Files/Data/GruetterData.mat
- Matlab Files/Data/lundengardData.mat
- Matlab Files/GenerateData.m
- Matlab Files/GenerateModels.m
- Matlab Files/lib/Utillity_tools/maximizeAxes.m
- Matlab Files/lib/Utillity_tools/setSubFigureNotations.m
- Matlab Files/MCMC_sampling.m
- Matlab Files/MetCost.m
- Matlab Files/Models/NVC_Metabolism_model_V6/NVC_Metabolism_model_V6_Bednarik_syms.m
- Matlab Files/Models/NVC_Metabolism_model_V6/NVC_Metabolism_model_V6_BOLD_syms.m
- Matlab Files/Models/NVC_Metabolism_model_V6/NVC_Metabolism_model_V6_Double_syms.m
- Matlab Files/Models/NVC_Metabolism_model_V6/NVC_Metabolism_model_V6_Gruetter_syms.m
- Matlab Files/Models/NVC_Metabolism_model_V6/NVC_Metabolism_model_V6_Lundengard2016_1secIPI_syms.m
- Matlab Files/Models/NVC_Metabolism_model_V6/NVC_Metabolism_model_V6_Lundengard2016_4secIPI_syms.m
- Matlab Files/Models/NVC_Metabolism_model_V6/NVC_Metabolism_model_V6_Single_syms.m
- Matlab Files/Models/NVC_Metabolism_model_V6/NVC_Metabolism_model_V6_SNR_syms.m
- Matlab Files/Models/NVC_Metabolism_model_V6/NVC_Metabolism_model_V6_SS_syms.m
- Matlab Files/Parameters/opt(213.44)_201001-034806_v6.mat
- Matlab Files/Parameters/ParametersAndsimulations.mat
- Matlab Files/PlotResults.m
- Matlab Files/Run.m
- Matlab Files/runParallel.sh
- Matlab Files/runParallelOpt.m
- Matlab Files/runParameterEstimation_v2.m
- Matlab Files/Setup.m
- Matlab Files/simulateAndPlotMCMCresult.m
- Matlab Files/stimTime2SigalAmplitude_analysis.m
- README.md
- Run.m
