# Supplementary material for: Mechanistic model for human brain metabolism and its connection to the neurovascular coupling
Source: PLoS Comput Biol. 2022 Dec 22;18(12):e1010798. doi: 10.1371/journal.pcbi.1010798 (PMC9822108; doi:10.1371/journal.pcbi.1010798)
Supplement: S1 Supporting Information — To ensure compatibility please ensure that all the requirements described in the provided read me file are fulfilled. (ZIP) [file pcbi.1010798.s007.zip › Matlab Files/lib/Utillity_tools/setSubFigureNotations.m]

function [stHandel]=setSubFigureNotations(ax,figLabelFontsize)
    %% add the A-F notations to the topleft corner of axes
    % figLabelFontsize = 30;
    sgTitles = cellfun(@char,num2cell(65:65+length(ax)-1),'uni',false);
    for i = 1:length(ax)
        stHandel(i) = annotation('textbox',[.01 .1 .3 .3],'String',sgTitles{i},'FitBoxToText','on','FontSize',figLabelFontsize,'FontWeight','bold','LineStyle','none');
        stHandel(i).Position(1:2)=[ax(i).Position(1),ax(i).Position(2)+ax(i).Position(4)-stHandel(i).Position(4)];
    end
end
