# Supplementary material for: Mechanistic model for human brain metabolism and its connection to the neurovascular coupling
Source: PLoS Comput Biol. 2022 Dec 22;18(12):e1010798. doi: 10.1371/journal.pcbi.1010798 (PMC9822108; doi:10.1371/journal.pcbi.1010798)
Supplement: S1 Supporting Information — To ensure compatibility please ensure that all the requirements described in the provided read me file are fulfilled. (ZIP) [file pcbi.1010798.s007.zip › Matlab Files/runParallelOpt.m]

% !git pull
folderName = datestr(now,'yyyymmdd-HHMMSS');

modelName = 'NVC_Metabolism_model_V6';
GenerateModels(modelName)


Setup(folderName)
rng('shuffle')

parfor i=1:1 %1:n, n = number of repeats
    random=randi([0,32767],1);
    runParameterEstimation_v2(random,folderName,modelName,0,1)
end
