# Supplementary material for: Mechanistic model for human brain metabolism and its connection to the neurovascular coupling
Source: PLoS Comput Biol. 2022 Dec 22;18(12):e1010798. doi: 10.1371/journal.pcbi.1010798 (PMC9822108; doi:10.1371/journal.pcbi.1010798)
Supplement: S1 Supporting Information — To ensure compatibility please ensure that all the requirements described in the provided read me file are fulfilled. (ZIP) [file pcbi.1010798.s007.zip › Matlab Files/Setup.m]

function []=Setup(folderName)
%% Setup path and toolboxes
if ~exist('amiwrap','file')
% run('../Toolboxes/AMICI-master/matlab/installAMICI.m')
run('../Toolboxes/AMICI-0.10.11_SS_eventFix/matlab/installAMICI.m')
end

addpath(genpath(fullfile(pwd,'Models')))
addpath(genpath(fullfile(pwd)))
%% Create necessary folders and compile models
if ~exist('Log','dir')
    mkdir('Log')
end

if nargin<1 || isempty(folderName)
    location='./Results/Temp/';
else
    location=['./Results/' folderName '/'];
end


% GenerateModels

if ~exist(location,'dir')
mkdir(location)
end

end
